# Supplementary material for: Bipedalism or bipedalisms: The os coxae of StW 573
Source: J Anat. 2024 Jul 22;248(2):163–83. doi: 10.1111/joa.14106 (PMC12779419; doi:10.1111/joa.14106)
Supplement: Supplementary file 2 — Appendix S2. [file JOA-248-163-s001.xlsx]

## Sheet: Data
Genus	Genus2	a	b	c	d	e	f	h	j	l	m	o	imb	n	Canon[1]	Canon[2]	Canon[3]	Canon[4]	Canon[5]
AL 288-1		36.67	101.43	59.478	92.799	42.726	16.728	37.083	19.61	72.25	89.568	61.653	44.963	54.57	5.13742	-2.19852	-0.587801	1.0901	-0.793894
ARA-VP-6/500		39.887	104.12	61.653	122.37	57.017	36.229	37.902	33.699	75.179	120.77	87.228	61.653	59.439	1.05326	-0.507185	1.88576	0.733618	-2.07273
Gorilla	1	95.526	182.27	136.66	161.6	103.85	55.116	52.321	28.605	116.58	226.96	89.287	53.794	111.33	-4.98177	3.58488	-1.95754	-2.72848	0.321818
Gorilla	1	121.1	208.12	123.98	176.05	101.9	92.072	56.657	65.295	106.74	238.72	118.48	59.191	124.72	-5.72503	6.26759	-1.5855	-0.13578	-0.796854
Gorilla	1	98.13	230.2	121.1	188.3	102.56	90.013	66.76	86.822	106.38	233.9	127.42	66.07	117.02	-1.67186	7.69855	-0.139453	-1.26095	-0.848621
Gorilla	1	142.76	220.78	150.7	194.54	109.67	78.091	60.909	73.61	124.69	234.07	129.65	62	109.09	-4.55521	7.30316	-1.92159	2.29873	-0.368552
Gorilla	1	120.69	188.92	130.83	169.06	105.67	61.413	57.063	65.978	113.57	224.3	113.37	62.898	96.253	-4.7314	5.04429	-0.821926	0.628311	0.443208
Gorilla	1	146.13	203.58	150.64	190.35	76.981	99.606	69.37	63.08	115.38	255.54	122.6	64.627	99.695	-5.53063	6.27416	0.116932	0.778238	3.26697
Gorilla	1	114.99	202.91	143.65	177.09	117.4	75.443	57.553	61.562	119.27	228.25	127.17	49.576	112.34	-4.7882	6.43768	-0.288246	0.637746	-1.19999
Gorilla	1	112.8	214.54	138.83	186.31	121.47	66.657	58.014	49.855	66.657	239.21	118.71	59.837	101.8	-4.99639	6.58368	-1.48565	-0.832235	-1.08409
Gorilla	1	137.02	219.04	149.58	198.23	89.635	93.863	62.554	76.265	120.58	240.22	121.99	66.077	102.45	-4.51653	6.87197	-1.87236	1.01899	0.463348
Gorilla	1	118.34	219.43	153.79	196.22	110.92	78.978	57.415	64.395	111.13	251.18	109.8	63.823	122.13	-6.02146	6.39882	-2.68829	-1.76007	-0.587957
Gorilla	1	111.87	186.52	119.53	158.09	90.706	61.423	49.167	38.785	98.149	210.66	111.26	28.474	99.667	-4.90717	4.79152	-1.80018	0.836798	-1.64206
Gorilla	1	100.53	154.02	113.96	145.86	86.611	55.935	47.43	28.634	97.858	190.2	96.191	27.2	81.893	-3.74496	2.45038	-0.881461	0.72582	-0.060485
Gorilla	1	87.779	151.67	119.59	142.19	94.086	58.803	46.53	36.59	93.529	195.74	106.86	28.927	97.726	-4.76087	2.99545	0.673932	0.0593881	-1.28957
Gorilla	1	89.164	162.98	109.6	150.09	90.738	67.064	51.137	37.274	102.18	200.2	101.87	31.858	96.809	-3.52142	3.23441	0.111015	-0.548265	-0.298029
Gorilla	1	106.22	167.1	127.92	158.46	97.56	73.205	45.94	40.595	100.14	207.71	110.59	39.2	89.847	-6.05633	3.91042	-0.74329	0.747209	-1.67376
Gorilla	1	98.304	175.2	114.99	152.03	91.888	63.97	53.3	39.605	101.06	219.61	115.16	39.905	94.57	-5.27031	4.58354	0.617169	-0.485945	-0.768777
Gorilla	1	159.92	209.01	139.91	179.7	97.354	91.264	63.74	57.034	126.17	261.62	122.96	61.376	100.04	-7.57544	6.56441	-1.48423	1.43229	2.14912
Gorilla	1	144.45	232.57	177.2	213.22	110.01	85.345	73.819	66.68	128.01	276.84	131.91	56.188	118.63	-5.8132	8.18456	-0.110792	-0.467025	2.4364
Gorilla	1	144.38	231.93	124.33	175.05	134.25	128.63	66.782	54.867	118.53	257.94	115.75	56.05	105.82	-4.82736	7.19461	-2.72371	-0.100121	1.68139
Homo	2	35.585	126.5	66.793	115.47	59.279	36.985	51.949	34.458	94.221	123.46	87.12	59.577	74.185	5.12156	0.43703	2.46313	-0.0626606	0.145849
Homo	2	54.99	145.98	78.921	92.825	60.374	44.722	56.494	30.643	77.224	130.21	85.903	73.902	80.411	5.92306	1.20185	0.928576	0.677123	1.14169
Homo	2	53.182	152.25	65.57	101.42	72.606	26.107	56.138	32.907	99.492	129.49	87.831	46.577	76.285	6.17255	1.58255	0.656675	0.658265	0.555432
Homo	2	59.583	161.39	68.057	162.44	90.295	39.799	52.898	34.478	85.435	134.22	83.003	77.591	71.199	5.34913	1.76024	-1.03206	0.500768	-0.0895112
Homo	2	52.031	133.93	56.438	87	54.007	27.549	46.048	24.371	73.284	123.74	69.097	55.397	65.527	4.34016	-0.210658	-1.07103	0.0881488	0.136216
Homo	2	52.368	148.69	54.925	102.21	52.84	34.346	51.595	35.998	80.216	120.43	77.851	58.854	87.103	6.32602	0.853734	-0.6831	0.680925	0.18508
Homo	2	31.994	149.59	58.081	120.18	46.806	32.719	46.255	31.933	80.622	114.09	69.045	55.74	89.843	6.59774	0.46385	-1.50505	-0.888368	-1.35249
Homo	2	53.45	144.97	74.73	97.093	53.385	26.784	51.711	38.548	82.836	124.39	83.879	59.498	77.595	5.51184	1.03534	0.127727	0.878323	0.060894
Homo	2	42.901	143.54	65.293	101.17	63.248	31.787	44.607	38.631	85.369	117.49	74.421	53.589	76.391	5.13343	0.484319	-1.24088	0.0716407	-1.4033
Homo	2	50.329	139.77	58.774	93.382	58.378	28.117	54.426	33.211	77.603	114.73	88.62	64.338	68.824	6.85741	0.98418	1.23716	1.57461	0.475211
Homo	2	57.539	148.32	58.851	92.129	58.257	42.902	56.747	43.419	80.771	128.34	79.931	58.953	86.488	6.44907	0.965245	0.159047	0.622308	1.56399
Homo	2	32.655	147.29	63.747	132.87	49.824	37.531	55.706	37.738	71.162	133.92	86.108	48.018	78.257	5.89117	1.36547	1.72088	-1.21917	0.100326
Homo	2	33.342	144.81	62.3	117.34	50.694	35.496	57.977	35.869	76.031	123.66	79.203	58.119	61.331	7.6568	0.801608	1.42989	-0.894961	1.17932
Homo	2	56.6	149.41	59.47	95.239	58.01	32.512	56.238	43.348	79.064	120.29	88.814	67.479	65.154	6.95734	1.43279	0.658153	1.59683	0.705774
Homo	2	39.053	140.57	63.448	109.85	60.081	23.171	55.857	29.876	83.639	116.28	87.28	58.687	83.055	7.35834	0.984862	1.75519	0.537317	0.481647
Homo	2	52.033	154.89	69.582	133.13	53.258	44.952	58.443	35.644	79.955	145.86	80.2	63.34	84.257	5.34371	1.40345	0.475221	-0.991192	1.57547
Homo	2	65.164	160.62	73.888	133.13	52.633	42.649	52.979	34.015	94.911	131.71	91.275	47.112	62.097	5.18203	2.1317	-0.542163	1.56802	-0.399481
Homo	2	58.424	154.05	66.29	133.13	53.513	31.232	52.124	34.419	92.026	130.65	74.543	59.192	64.192	5.55989	0.967948	-1.34223	0.219571	0.567764
Homo	2	43.139	141.02	64.997	133.13	59.786	30.31	47.779	37.999	91.621	112.61	85.156	60.001	88.161	5.89269	0.892812	0.189423	1.02727	-1.24812
Homo	2	46.541	131.99	64.84	97.234	50.199	28.733	45.817	36.521	77.501	113.35	76.148	56.547	65.028	5.19988	0.0206872	-0.325199	0.792321	-0.567418
Homo	2	61.109	139.23	53.231	85.407	58.989	32.131	47.713	28.245	74.471	110.7	67.157	57.045	65.214	6.25035	-0.20874	-1.97378	1.45532	0.644318
Homo	2	40.482	153.41	74.544	127.23	54.94	29.778	47.047	33.417	79.479	129.45	71.928	52.694	60.508	4.98484	0.868369	-1.50941	-1.13801	-1.11678
Homo	2	26.388	126.59	47.824	110.6	54.461	23.924	46.087	27.537	82.536	104.32	75.366	24.713	88.979	6.48487	-0.267556	0.701939	-0.11785	-0.978726
Homo	2	31.03	143.35	68.735	124.97	50.46	28.25	53.46	47.514	72.65	128.09	75.374	61.284	89.877	6.25307	0.594282	0.753115	-1.53109	0.352675
Homo	2	26.82	148.86	66.783	130.94	50.91	23.269	56.388	34.059	86.79	117.51	88.507	65.099	86.851	7.95193	1.45712	1.86444	-0.449131	-0.29831
Homo	2	52.969	134.12	55.889	98.897	54.962	32.449	49.221	30.056	78.45	114.79	80.838	43.733	73.25	5.61291	0.339369	0.152961	1.40232	0.0895988
Homo	2	39.738	153.71	50.944	130.26	58.464	30.865	53.982	35.048	85.226	119.3	77.102	28.858	75.334	7.53943	1.05175	-0.272809	-0.286182	0.11393
Homo	2	47.38	130.41	53.629	90.504	49.372	35.472	46.494	27.228	84.026	107.48	58.482	57.785	89.17	6.54417	-1.03683	-1.73795	0.219003	0.830881
Homo	2	36.621	138.09	48.882	122.02	44.697	34.738	48.455	31.262	78.91	112	71.885	30.103	89.29	6.60994	0.0687794	-0.366878	-0.173772	-0.301056
Homo	2	44.557	153.49	69.256	131.71	54.548	32.293	56.029	35.551	78.172	135.57	85.614	52.233	89.373	5.81529	1.58861	0.824003	-0.521427	0.352052
Homo	2	63.866	151.51	58.185	90.622	63.061	35.531	53.428	27.64	77.035	131.34	83.014	36.606	84.383	5.24363	1.28953	-0.478959	1.07964	0.646403
Homo	2	68.09	143.8	64.248	115.76	66.407	26.564	56.678	33.757	85.444	137.62	93.414	61.796	92.301	4.49395	1.52024	1.33073	1.61474	1.31775
Homo	2	47.612	156.21	73.978	114.08	56.649	35.589	56.181	41.918	80.556	139.72	85.799	61.277	80.621	5.44549	1.73883	0.612984	-0.579018	0.386071
Homo	2	61.588	157.57	66.255	105.29	63.221	40.646	62.196	41.927	88.257	137.39	84.331	65.092	87.642	6.89149	1.63429	0.618529	0.464982	2.3669
Homo	2	58.093	136.77	45.646	77.976	65.734	37.772	47.891	29.026	75.437	119.08	75.214	50.733	86.57	5.04485	0.17979	-0.830097	1.16467	0.226006
Homo	2	53.52	151.04	66.424	105.66	65.568	33.434	54.673	40.021	80.043	147.27	79.072	54.247	76.168	4.15108	1.19802	0.0923937	-0.976991	0.980614
Homo	2	56.262	151.48	61.26	110.53	44.403	44.67	55.637	38.809	112.69	140.49	88.785	57.236	66.723	4.7199	1.67246	0.783637	0.227727	0.598816
Homo	2	62.748	163.45	76.524	115.58	63.94	39.138	54.034	28.989	85.398	131.68	80.651	55.525	81.065	5.99529	1.69293	-1.39109	0.741056	0.338632
Homo	2	57.243	144.46	56.135	101.25	58.22	34.972	52.363	33.334	89.342	115.66	71.97	62.311	93.815	6.93552	0.302159	-1.05059	1.04061	1.10483
Homo	2	48.38	139.84	55.848	99.405	59.699	33.169	47.16	37.106	76.704	116.26	87.899	54.092	63.997	5.08151	1.00102	0.265429	1.35037	-1.30919
Homo	2	34.967	143.1	52.614	117.7	53.047	34.202	51.644	30.933	84.199	122.61	75.153	44.851	82.075	6.33753	0.529404	0.24453	-0.871988	0.0374529
Homo	2	37.684	129.98	63.761	102.5	46.459	28.778	46.567	31.341	81.926	117.56	69.017	41.56	70.42	5.28156	-0.39496	-0.242452	-0.550515	-0.101644
Homo	2	31.882	143.35	57.136	127.43	55.28	31.083	49.467	29.709	85.965	125.38	70.067	57.196	92.747	5.79626	0.309413	-0.330322	-1.56287	-0.258011
Homo	2	51.124	150.26	70.892	125.56	57.056	35.887	56.146	35.556	88.014	139.41	86.938	58.319	85.742	5.08289	1.52493	0.97806	-0.185919	0.711866
Homo	2	49.467	140.57	57.045	105.51	44.375	29.301	51.55	35.38	75.375	119.15	78.864	45.83	89.644	6.118	0.548964	0.0704418	0.670288	0.384274
Homo	2	49.409	151.67	63.691	120.691	49.717	34.742	52.371	26.971	87.589	128.55	85.859	51.775	83.202	5.53283	1.47452	0.145934	0.362479	-0.345898
Homo	2	47.488	142	56.419	106.28	48.223	37.495	47.859	25.274	59.985	115.86	80.456	52.4	75.324	5.67321	0.696597	-0.38678	0.854545	-0.784508
Homo	2	36.212	147.87	62.796	129.39	61.957	36.375	53.48	29.563	81.889	125.58	79.948	57.765	97.684	6.45272	1.00369	0.563662	-0.748223	0.00408483
Homo	2	60.86	158.16	70.896	108.21	55.185	43.226	50.971	34.152	89.477	129.97	89.833	56.79	69.191	4.94486	1.95615	-0.621502	1.31504	-0.841851
Homo	2	41.707	147.8	63.267	122.81	55.802	33.106	45.518	33.099	86.476	122.9	76.872	48.042	92.285	4.88534	0.840608	-1.06976	-0.271319	-1.55152
Homo	2	31.393	146.06	62.916	132.5	55.861	38.529	49.572	38.442	85.697	122.79	75.46	55.437	94.328	6.04091	0.697921	-0.0794442	-1.13578	-0.756839
Homo	2	24.882	131.66	65.264	118.07	43.482	35.859	49.051	31.886	77.002	120.82	82.075	44.198	82.105	5.39388	0.422008	1.66151	-0.991536	-0.877123
Homo	2	36.276	141.14	58.305	116.63	47.823	36.903	56.007	24.062	79.138	135.05	80.249	63.819	77.013	5.69088	0.778969	1.57894	-1.32188	0.995879
Homo	2	33.157	148.44	68.283	132.7	48.441	37.312	54.16	40.485	83.583	133.45	84.154	58.95	88.69	5.6955	1.31493	1.23089	-1.25969	-0.187677
Homo	2	38.506	162.52	68.812	133.5	51.881	41.698	53.421	42.022	97.814	128.04	96.093	86.822	92.018	6.19605	2.5198	0.818186	0.0902476	-1.68464
Homo	2	29.256	145.95	71.927	132.94	50.891	39.21	51.422	37.31	85.973	146.53	80.373	63.694	94.815	3.74918	1.12319	1.09207	-2.58945	-0.527528
Homo	2	31.067	154.8	66.907	129.32	67.455	40.72	45.596	33.053	73.687	132.52	77.333	54.882	97.194	4.39389	1.27353	-0.918121	-1.72343	-2.20996
Homo	2	31.122	158.07	62.212	147.87	61.245	32.026	50.548	35.368	95.465	113.55	87.229	56.012	108.17	7.3952	1.78262	0.0444488	0.0394331	-1.95474
Homo	2	32.63	157.69	91.278	144.18	54.886	42.338	54.319	38.288	96.016	141.13	79.43	76.492	90.628	5.495	1.5277	0.350635	-2.15156	-0.243074
Hylobates	3	37.477	31.942	89.377	39.304	54.509	23.418	21.769	33.492	32.429	98.026	41.345	12.219	48.283	-1.7441	-6.20863	0.627619	0.0692331	0.255353
Hylobates	3	35.085	35.506	81.468	41.48	57.381	21.817	21.494	26.306	31.679	96.378	35.137	10.503	52.889	-1.18958	-6.38542	-0.116242	-0.385919	0.330384
Hylobates	3	35.076	33.438	56.918	39.961	53.688	17.53	19.338	24.116	39.035	87.505	35.241	9.486	47.395	-0.819033	-6.52468	-0.411887	0.239159	-0.168182
Hylobates	3	35.118	39.654	60.679	32.035	66.134	23.103	20.887	26.196	36.864	95.201	45.46	10.977	53.225	-1.38878	-5.6591	0.350277	0.269317	-0.708651
Hylobates	3	36.925	44.862	48.76	27.854	51.692	19.328	20.793	31.516	31.721	93.25	35.676	9.488	45.796	-0.650667	-5.96879	-0.963041	-0.0758857	-0.283457
Hylobates	3	40.104	46.789	52.73	35.215	58.676	19.705	17.379	19.235	31.582	93.505	33.382	17.236	46.531	-1.37084	-5.99652	-1.89433	0.0256494	-0.940171
Hylobates	3	37.901	51.404	54.089	39.875	59.902	18.003	24.528	21.088	37.846	95.381	36.47	16.848	53.361	0.226028	-5.64377	-0.84507	-0.1799	0.309887
Hylobates	3	42.322	51.804	50.021	40.171	57.492	16.855	22.095	28.321	30.676	87.693	31.617	17.083	45.409	0.593847	-5.94073	-1.93271	0.39159	0.121033
Hylobates	3	34.769	34.067	70.044	40.981	56.043	20.793	21.794	18.108	32.624	92.399	38.836	16.084	45.203	-0.878064	-6.28143	0.2838	0.0765657	0.186873
Hylobates	3	39.981	24.994	67.582	33.144	49.579	23.941	19.075	26.3	31.744	87.05	36.615	14.874	45.01	-1.37084	-6.83997	0.0591045	0.779907	0.255317
Hylobates	3	31.643	24.962	67.422	42.519	56.68	20.624	20.77	15.809	35.254	90.621	33.566	16.866	43.52	-1.07082	-6.96201	0.443674	-0.267764	0.59954
Hylobates	3	44.237	61.233	46.83	45.39	62.926	18.329	23.686	33.006	59.44	111.83	41.992	18.728	59.847	-1.66002	-4.81193	-1.17603	-0.538618	-0.385547
Hylobates	3	32.768	33.93	67.075	45.472	57.1	21.405	22.196	32.93	32.825	90.579	40.109	16.532	43.665	-0.593845	-6.22911	0.507394	0.119412	0.121917
Hylobates	3	30.184	33.98	69.042	44.52	55.561	20.288	22.355	30.336	33.721	88.83	40.209	18.152	46.416	-0.30969	-6.22757	0.610332	0.0466552	0.0461273
Hylobates	3	34.796	23.435	84.585	49.391	53.991	16.089	20.58	30.617	36.311	92.35	35.68	17.103	48.963	-1.51931	-6.91253	0.60395	-0.0110396	0.612364
MH2		45.8	102.03	58.9	89.365			35.51	25.796	88.911	98.827	72.538	39.01	46.634	3.19286	-1.54474	-0.150431	1.80161	-1.53181
Pan	4	69.7	108.63	97.33	98.75	85.315	48.034	38.15	36.07	65.81	163.03	57.19	28.06	82.262	-2.87539	-1.68765	-1.42428	-1.62165	1.14152
Pan	4	72.297	123.97	120.78	125.5	87.236	53.653	42.77	43.8	82.75	166.53	103.33	34.25	82.693	-3.22138	1.43823	1.95936	0.870954	-1.40951
Pan	4	87.38	126.78	89.16	105.9	94.5	51.1	41.73	55.34	92.1	165.17	104.06	17.85	87.896	-3.55357	1.55275	1.035	2.11257	-1.31615
Pan	4	78.47	123.38	91.897	104.24	95.83	47.632	41.26	54.6	72.688	167.91	101.65	19.16	93.363	-3.82623	1.32242	1.42057	1.15888	-1.40634
Pan	4	83.65	115.75	119.03	111.44	99.172	45.48	35.047	38.045	79.19	189.83	86.58	16.754	77.816	-7.56821	0.358315	-0.00630277	-0.666533	-1.20682
Pan	4	73.54	109.92	119.25	111.24	91.38	41.755	34.665	53.848	79.009	182.16	91.782	17.854	71.194	-7.04407	0.35352	1.07552	-0.562208	-1.78298
Pan	4	83.985	102.73	117.8	104.71	89.782	40.331	37.347	46.61	73.092	176.97	87.896	20.917	71.655	-6.27652	-0.250833	1.11764	0.360944	-0.190247
Pan	4	77.546	94.29	115.38	99.269	81.136	50.869	42.032	45.473	68.131	172.35	86.117	28.055	68.029	-4.85943	-0.755253	2.40596	0.105605	1.21035
Pan	4	68.949	88.478	120.44	99.787	82.997	50.48	35.026	34.894	66.935	171.94	91.81	21.465	49.95	-6.71077	-0.652699	2.66716	-0.06942	-0.905246
Pan	4	87.986	98.897	109.45	92.815	87.837	44.063	39.225	34.183	73.2	172.89	98.06	25.109	84.97	-6.02728	0.0706636	2.27269	1.53168	-0.108605
Pan	4	80.342	93.292	118.79	99.945	99.135	41.894	34.85	35.321	61.705	177.21	83.226	26.587	83.249	-7.05517	-0.890918	1.2021	-0.104449	-0.163813
Pan	4	93.886	92.552	113.94	103.58	78.469	56.43	36.99	40.358	69.244	164.58	88.53	21.976	77.958	-5.71403	-0.782154	1.22823	2.03096	0.433616
Pan	4	85.745	83.659	116.14	100.2	93.447	35.401	35.755	30.534	75.402	170.4	92.173	18.964	83.458	-6.98273	-0.908881	2.42794	1.33202	0.0705206
Pan	4	75.065	101.06	123.32	108.2	101.36	46.269	42.261	35.588	69.022	172.81	87.762	26.905	86.8	-4.55511	-0.359944	2.20391	-0.0665105	0.745928
Pan	4	73.106	89.041	104.14	86.804	78.482	46.024	36.377	32.152	82.341	159.15	86.801	17.204	79.935	-4.89218	-1.00535	2.00555	0.775177	-0.216822
Pan	4	80.586	89.465	97.721	94.446	69.306	44.348	35.753	40.224	53.772	157.26	84.075	22.929	65.009	-4.88169	-1.16382	1.32073	1.29952	0.0453999
Pan	4	73.659	97.514	109.54	83.106	91.472	46.317	37.775	38.672	69.555	165.99	79.861	19.936	71.042	-4.69357	-0.959933	1.10832	-0.115116	0.246365
Pan	4	72.77	82.967	108.4	93.365	80.36	43.519	36.385	45.346	62.811	159.36	84.532	17.726	71.622	-5.09726	-1.39137	2.26546	0.649984	0.217233
Pan	4	88.36	104.64	123.6	106.21	93.424	46.35	39.86	45.612	93.66	188.34	90.996	33.306	75.078	-7.05759	0.0556261	1.60741	0.0804572	0.365451
Pan	4	70.05	126.57	111.15	116.08	102.83	41.427	42.973	43.97	85.947	190.72	76.477	37.356	94.869	-4.67128	0.304847	0.050887	-2.47627	0.392524
Pan	4	69.006	120.03	109.94	109.54	99.827	48.06	38.653	40.18	67.367	174.56	79.214	31.693	88.186	-4.28133	0.0693482	-0.0887995	-1.2415	-0.683521
Pan	4	85.988	119.388	120.39	120.78	101.15	62.11	40.849	32.872	73.166	188.37	82.038	31.691	85.864	-5.79049	0.231514	0.0405873	-0.739529	0.405701
Pan	4	75.22	111.58	109.56	113.05	93.783	44.661	42.119	37.888	65.204	176.44	79.748	33.545	84.11	-4.22347	-0.295964	0.81772	-0.839139	0.768615
Pan	4	70.74	124.65	110.4	114.77	108.46	43.405	42.486	40.357	75.837	178.77	83.945	39.61	96.233	-3.85427	0.531432	0.514951	-1.18334	-0.192199
Pan	4	77.983	113.96	111.29	108.82	90.859	50.927	37.022	35.559	77.988	165.97	82.509	33.157	88.021	-4.318	-0.102977	-0.121533	0.24444	-0.749061
Pan	4	91.751	129.75	122.66	130.42	95.647	59.229	42.991	57.49	66.639	191.18	93.016	38.339	91.289	-5.66028	1.26555	0.336408	0.0458592	-0.0711996
Pan	4	97.27	124.16	113.2	113.56	99.078	56.498	43.333	58.2	72.811	189.95	81.108	35.987	87.184	-5.393	0.35925	-0.466132	-0.116936	1.2588
Pan	4	102.29	106.4	140.63	129.25	86.78	51.683	44.221	39.896	69.916	191.94	87.985	40.346	79.534	-6.56566	-0.0622879	1.3276	0.651737	2.06847
Pan	4	84.63	120.81	156.65	114.36	95.884	48.4	40.156	47.479	74.156	178.83	69.403	35.242	85.471	-4.36073	-0.439576	-1.32645	-0.951815	0.886569
Pongo	5	59.13	46.53	80.019	54.098	65.719	38.96	22.326	15.617	45.61	107.96	50.844	14.682	51.096	-2.87092	-5.05347	-0.251358	1.4623	-0.0911241
Pongo	5	66.247	103.31	93.49	98.101	71.924	44.573	33.817	23.639	68.272	144.75	77.112	26.33	83.828	-2.7692	-0.963576	-0.145732	0.56541	-1.23714
Pongo	5	57.789	102.29	101.25	89.93	75.406	19.006	34.161	33.277	68.791	162.64	80.645	28.812	77.789	-4.62121	-0.668589	0.923693	-1.03271	-1.5092
Pongo	5	97.359	115.03	108.44	130.59	66.307	47.681	33.333	45.664	79.067	155.16	87.255	42.037	79.902	-4.5544	0.0806929	-1.29076	2.69871	-1.39954
Pongo	5	61.344	112.12	100.86	103.11	83.68	36.051	35.001	33.913	76.058	157.13	84.3	32.459	81.024	-3.59591	-0.0949841	0.408797	-0.273816	-1.93304
Pongo	5	63.253	100.88	95.095	94.716	64.811	57.541	36.655	32.441	75.359	155.29	68.976	30.791	77.273	-3.00819	-1.43249	0.0413011	-0.832654	0.0809804
Pongo	5	64.746	118.05	99.251	117.05	91.954	87.017	45.93	41.942	86.381	168.32	85.688	35.68	82.797	-2.1439	0.258091	1.67771	-0.819021	0.556989
Pongo	5	63.963	137.04	112.23	130.4	90.918	49.953	41.557	42.965	97.237	169.43	96.993	41.499	96.773	-2.81272	1.72821	0.718682	-0.396862	-2.19109
Pongo	5	69.214	118.93	118.45	113.48	108.47	37.828	45.566	36.625	87.685	182.98	70.388	31.958	95.133	-3.33318	-0.422054	0.345883	-2.34784	1.70822
Pongo	5	58.437	101.85	92.59	88.02	78.613	55.913	40.435	35.074	69.281	159.38	78.437	25.152	78.46	-2.76811	-0.861467	1.56111	-0.950153	0.186016
Pongo	5	91.626	95.268	99.342	98.142	75.264	44.531	37.01	24.523	50.779	169.23	63.434	29.11	80.692	-5.13596	-1.95731	-0.899571	0.0742654	1.92421
Pongo	5	78.456	130.88	131.49	128.66	92.968	62.483	44.228	45.416	83.749	192.63	90.424	27.057	92.008	-5.08781	1.22022	0.779684	-1.20864	-0.118014
Pongo	5	95.313	147.05	102.73	134.02	87.657	54.009	48.332	55.761	88.452	186.37	91.939	41.576	87.72	-3.16178	1.89986	-0.469073	0.387509	0.561182
Pongo	5	59.236	112.53	100.32	101.28	84.486	67.901	39.115	33.637	97.416	171.98	71.086	38.574	99.155	-3.71747	-0.68642	0.182038	-2.21858	-0.0405898
Pongo	5	60.263	104.81	98.44	94.839	85.795	47.207	39.559	20.718	69.436	154.68	98.721	36.204	80.345	-3.09964	0.313018	2.7783	0.662077	-1.48327
Pongo	5	85.93	126.87	121.47	128.8	86.437	46.842	43.009	29.748	77.676	181.72	79.563	41.922	105.32	-4.13831	0.371259	-0.510129	-0.524978	0.684783
Pongo	5	97.767	121.99	119.09	132.55	95.741	37.375	46.961	51.717	85.107	181.01	73.384	37.933	92.526	-3.40913	-0.231037	-0.628666	0.0441129	2.71072
Pongo	5	83.7	130.24	108.97	122.4	78.768	39.676	46.526	44.163	85.208	179.91	87.819	37.03	85.159	-3.2231	0.935167	0.494315	-0.147122	0.739175
Pongo	5	71.782	112.86	108.24	105.97	68.392	51.593	38.6	38.084	84.052	152.94	74.339	29.304	71.476	-2.14812	-0.67011	-0.478803	0.161197	-0.0887119
Pongo	5	87.095	145.49	102.72	126.51	76.174	42.641	46.736	36.785	56.367	171.44	75.757	45.06	84.642	-1.20568	0.893814	-1.859	-0.155507	0.914969
STS 14		43.387	110.62	48.842	95.327	44.838	21.482	40.079	27.529	72.057	102.93	52.819	43.395	59.092	4.95755	-2.20062	-1.61366	0.0982745	0.418661
STW 431		44.681	147.65	50.692	118.15	44.082	46.8	44.647			129.57	74.83	50.492	60.045	3.9572	0.769287	-1.35989	-0.600101	-1.46537
STW 573		63.077	139.11	60.364	121.28	52.021	24.2	41.436	25.52	60.3	127.04	66.32	38.699	61.613	2.99774	-0.115465	-2.71139	0.531724	-0.632543
Symphalangus	6	51.644	58.943	94.627	59.781	65.699	16.364	24.989	17.598	44.534	104.8	45.589	13.855	52.673	-0.992554	-4.80005	-0.952695	0.690907	0.0171576
Symphalangus	6	47.894	62.82	61.919	61.122	59.199	28.529	25.923	35.734	48.48	100.46	44.503	13.571	49.938	-0.00525124	-4.71204	-1.11029	0.597528	-0.0362628
Symphalangus	6	47.151	66.215	60.079	59.3	65.079	17.736	24.497	36.727	44.564	109.63	47.502	13.069	57.001	-1.27291	-4.32745	-1.11133	0.0992184	-0.704632
Symphalangus	6	45.656	58.818	67.465	56.472	65.008	16.981	22.869	33.941	43.146	105.89	42.609	11.269	55.658	-1.36524	-4.92862	-1.22573	0.0199204	-0.502347
Symphalangus	6	51.757	65.261	67.56	63.43	56.459	50.759	25.179	40.943	51.873	115.59	40.267	22.757	60.461	-1.64949	-4.72785	-1.64337	-0.371426	0.195913
Symphalangus	6	52.505	65.294	61.623	60.819	65.829	16.235	24.736	18.239	41.834	110.04	46.801	22.597	60.206	-1.39898	-4.41896	-1.28368	0.434289	-0.360797
Symphalangus	6	59.788	61.532	71.087	56.547	60.538	29.871	24.44	46.818	66.079	116.7	39.711	20.245	52.024	-2.27026	-4.93331	-1.83765	0.154786	0.528036
Symphalangus	6	50.318	61.795	62.285	58.899	60.291	19.385	23.549	20.343	42.341	102.81	38.293	19.32	52.55	-0.687294	-5.06597	-1.94912	0.289857	-0.049636
Symphalangus	6	47.302	57.618	70.306	55.878	55.576	27.032	21.39	32.724	47.372	102.14	42.795	17.528	52.507	-1.39708	-4.99627	-1.4622	0.422503	-0.78602
Symphalangus	6	40.294	61.43	68.349	65.516	66.961	24.661	27.274	38.09	47.229	113.07	42.637	21.166	60.66	-0.889943	-4.76611	-0.453394	-0.909122	0.304318
Symphalangus	6	50.601	71.01	68.378	68.569	70.266	19.955	27.385	37.206	54.207	116.01	47.818	16.256	64.662	-1.17227	-4.07714	-1.05595	-0.108203	-0.0818976
Symphalangus	6	54.217	66.451	48.152	59.275	80.135	17.108	26.618	38.665	64.37	125.39	42.047	19.919	56.844	-2.44984	-4.52395	-1.31132	-0.752736	0.531845
Symphalangus	6	55.611	69.171	65.373	56.408	58.984	21.294	27.519	31.946	43.814	114.41	41.137	23.945	54.973	-0.921279	-4.54024	-1.70048	-0.00654252	0.649616
WT 15000		63.61	130.07	54.764	98.228	48.556	19.895	57.582	45.896	52.424	122.21	52.703	63.851	61.309	7.33499	-1.35351	-1.06804	0.0227365	4.62197
measurements in mm

## Sheet: QDA model
Canonical Details
Canonical Details calculated from the overall pooled within-group covariance matrix
Eigenvalue	Percent	Cum Percent	Canonical Corr	Likelihood Ratio	Approx. F	NumDF	DenDF	Prob>F
23.5759	68.9559	68.9559	0.979444	0.00243339	87.5844	25	540.15	<.0001*
10.1143	29.5828	98.5387	0.953953	0.0598028	42.2742	16	446.67	<.0001*
0.489574	1.4319	99.9707	0.573295	0.664667	7.2673	9	357.91	<.0001*
0.00991464	0.029	99.9997	0.0990823	0.990071	0.3701	4	296	0.8299
0.00011301	0.0003	100	0.0106302	0.999887	0.0168	1	149	0.8969
Test	Value	Approx. F	NumDF	DenDF	Prob>F
Wilks' Lambda	0.0024334	87.5844	25	540.15	<.0001*
Pillai's Trace	2.20793	23.5655	25	745	<.0001*
Hotelling-Lawley	34.1898	196.701	25	346.63	<.0001*
Roy's Max Root	23.5759	702.562	5	149	<.0001*
Within Matrix
	m	b	h	a	o
m	180.753	150.107	47.1386	85.6993	43.7395
b	150.107	229.314	50.6814	82.8284	58.9406
h	47.1386	50.6814	21.7979	26.7769	19.9247
a	85.6993	82.8284	26.7769	154.631	30.4084
o	43.7395	58.9406	19.9247	30.4084	72.7758
Between Matrix
	m	b	h	a	o
m	1944.69	1323.22	262.202	1206.19	872.251
b	1323.22	2331.53	595.984	684.611	1016.12
h	262.202	595.984	160.087	117.286	248.52
a	1206.19	684.611	117.286	773.046	486.581
o	872.251	1016.12	248.52	486.581	536.309
Scoring Coefficients
	m	b	h	a	o
Canon1	-0.10892	0.0450442	0.231538	-0.022523	-0.036128
Canon2	0.0072304	0.044085	-0.004876	-0.002879	0.0531927
Canon3	0.0170828	-0.071149	0.139293	-0.040952	0.0840506
Canon4	-0.065939	-0.007546	-0.008818	0.0743526	0.0582312
Canon5	0.0073886	-0.048112	0.243641	0.0358259	-0.066266
Standardized Scoring Coefficients
	m	b	h	a	o
Canon1	-1.46437	0.68211	1.08101	-0.280079	-0.308207
Canon2	0.097208	0.667585	-0.022767	-0.0358	0.453781
Canon3	0.229669	-1.07742	0.650332	-0.509244	0.717025
Canon4	-0.886508	-0.114269	-0.041172	0.92458	0.496763
Canon5	0.0993358	-0.728572	1.13752	0.445498	-0.565304
Canonical Structure
Total Canonical Structure
	m	b	h	a	o
Canon1	-0.633646	0.179671	0.341393	-0.687879	-0.173171
Canon2	0.754236	0.972908	0.908072	0.616742	0.949048
Canon3	-0.024276	-0.131973	0.0783729	-0.190218	0.22109
Canon4	-0.105789	-0.05263	-0.04217	0.236405	0.129763
Canon5	0.133566	0.031325	0.225688	0.233199	-0.060001
Between Canonical Structure
	m	b	h	a	o
Canon1	-0.653045	0.185692	0.359678	-0.747438	-0.182404
Canon2	0.757096	0.979344	0.93181	0.652701	0.973631
Canon3	-0.014645	-0.079836	0.0483308	-0.12098	0.13631
Canon4	-0.011029	-0.005503	-0.004495	0.0259858	0.0138269
Canon5	0.001494	0.0003514	0.0025807	0.0027501	-0.000686
Pooled Within Canonical Structure
	m	b	h	a	o
Canon1	-0.410746	0.113539	0.18691	-0.320462	-0.09495
Canon2	0.727021	0.914227	0.739285	0.42725	0.773788
Canon3	-0.06392	-0.338749	0.174288	-0.359949	0.492394
Canon4	-0.338283	-0.164066	-0.113893	0.543293	0.350981
Canon5	0.429193	0.0981273	0.612515	0.538545	-0.163084
Class Means on Canonical Variables
	1	2	3	4	5	6
Canon1	-4.94713	5.81405	-0.916381	-5.24175	-3.34024	-1.26711
Canon2	5.59864	0.952091	-6.17281	-0.130901	-0.267059	-4.67831
Canon3	-0.999219	0.128456	-0.256877	0.999248	0.168921	-1.31517
Canon4	0.0444552	0.0066428	0.0372242	0.0860823	-0.242615	0.0431522
Canon5	0.0075542	-0.000537	0.0235193	-0.005016	-0.001223	-0.02267

## Sheet: Descriptives
		a	b	c	d	e	f	h	j	l	m	o	imb	n
N	Valid	19	19	19	19	19	19	19	19	19	19	19	19	19
	Missing	0	0	0	0	0	0	0	0	0	0	0	0	0
Mean		118.426	197.936	134.042	174.339	101.75	77.7311	57.7085	54.5016	108.769	231.204	115.317	51.4248	104.307
Std. Deviation		21.7086	26.4573	17.3165	20.0559	13.6445	18.6447	8.04615	16.9133	14.586	23.5871	11.3387	14.0803	11.2585
Gorilla
		a	b	c	d	e	f	h	j	l	m	o	imb	n
N	Valid	59	59	59	59	59	59	59	59	59	59	59	59	59
	Missing	0	0	0	0	0	0	0	0	0	0	0	0	0
Mean		45.4998	146.408	63.4515	115.133	56.0211	34.4381	51.9758	34.2265	83.2181	125.517	80.5633	55.7594	81.1829
Std. Deviation		11.6044	8.99274	8.20475	17.4046	7.80137	5.51557	4.05391	5.00314	8.20482	10.1282	7.24796	10.8358	10.9576
Human
		a	b	c	d	e	f	h	j	l	m	o	imb	n
N	Valid	15	15	15	15	15	15	15	15	15	15	15	15	15
	Missing	0	0	0	0	0	0	0	0	0	0	0	0	0
Mean		36.5591	38.1333	64.4415	39.8208	56.7569	20.0819	21.2493	26.4917	35.5834	93.3732	37.4223	14.8119	48.3675
Std. Deviation		3.88365	11.0195	13.2955	5.71983	4.15634	2.4161	1.78336	5.76534	7.08737	6.11461	3.78322	3.29964	4.5631
Gibbon
		a	b	c	d	e	f	h	j	l	m	o	imb	n
N	Valid	29	29	29	29	29	29	29	29	29	29	29	29	29
	Missing	0	0	0	0	0	0	0	0	0	0	0	0	0
Mean		80.4121	107.735	114.551	106.901	91.5496	47.8051	39.2435	42.0883	73.0844	174.849	86.2715	27.3094	80.8531
Std. Deviation		8.99149	14.612	13.2035	11.5368	8.77952	5.92442	3.07819	7.83674	8.77013	10.6521	9.63775	7.74984	10.0069
Chimpanzee and bonobo
		a	b	c	d	e	f	h	j	l	m	o	imb	n
N	Valid	20	20	20	20	20	20	20	20	20	20	20	20	20
	Missing	0	0	0	0	0	0	0	0	0	0	0	0	0
Mean		73.6325	114.201	104.724	109.633	81.4742	48.4391	39.9428	36.0855	76.5991	165.248	79.3552	33.6585	84.1559
Std. Deviation		14.4791	21.7638	11.7461	20.5312	11.462	14.0228	6.40174	10.2051	14.0527	18.701	11.6299	7.47787	11.5365
Orangutan
		a	b	c	d	e	f	h	j	l	m	o	imb	n
N	Valid	13	13	13	13	13	13	13	13	13	13	13	13	13
	Missing	0	0	0	0	0	0	0	0	0	0	0	0	0
Mean		50.3645	63.566	66.7079	60.1551	63.848	23.5315	25.1052	32.998	49.2187	110.534	43.2084	18.1151	56.1659
Std. Deviation		4.90561	4.07958	10.3149	3.80542	6.5718	9.47537	1.84566	8.98362	7.98547	7.20437	3.04787	4.17436	4.32622
Siamang
		a	b	c	d	e	f	h	j	l	m	o	imb	n
N	Valid	7	7	7	7	6	6	7	6	6	7	7	7	7
	Missing	0	0	0	0	1	1	0	1	1	0	0	0	0
Mean		48.1589	119.29	56.3847	105.36	48.2067	27.5557	42.0341	29.675	70.1868	112.988	66.8701	48.8661	57.5289
Std. Deviation		10.8177	19.3025	5.02346	14.5574	5.48984	11.5728	7.49329	9.1382	12.6217	15.643	12.4873	10.2987	5.33613
All fossil hominins
		a	b	c	d	e	f	h	j	l	m	o	imb	n
N	Valid	5	5	5	5	4	4	5	4	4	5	5	5	5
	Missing	0	0	0	0	1	1	0	1	1	0	0	0	0
Mean		46.723	120.168	55.6552	103.384	45.9168	27.3025	39.751	24.6137	73.3795	109.587	65.632	43.3118	56.3908
Std. Deviation		9.80646	21.7102	5.43986	15.0979	4.16224	13.3601	3.60631	3.4523	11.7661	17.7819	8.84272	4.84954	6.05044
Australopiths (AL 288-1, MH2, STS 14, StW 573, StW 431)
All measurements in mm

## Sheet: CV
Gorilla
	N	Mean	Std. Deviation	CV
a	19	118.426	21.7086	0.183308
b	19	197.936	26.4573	0.133666
c	19	134.042	17.3165	0.129188
d	19	174.339	20.0559	0.11504
e	19	101.75	13.6445	0.134098
f	19	77.7311	18.6447	0.239862
h	19	57.7085	8.04615	0.139428
j	19	54.5016	16.9133	0.310326
l	19	108.769	14.586	0.134101
m	19	231.204	23.5871	0.102019
n	19	104.307	11.2585	0.107936
o	19	115.317	11.3387	0.0983262
imb	19	51.4248	14.0803	0.273805
Human
	N	Mean	Std. Deviation	CV
a	59	45.4998	11.6044	0.255043
b	59	146.408	8.99274	0.0614226
c	59	63.4515	8.20475	0.129307
d	59	115.133	17.4046	0.151169
e	59	56.0211	7.80137	0.139258
f	59	34.4381	5.51557	0.160159
h	59	51.9758	4.05391	0.0779961
j	59	34.2265	5.00314	0.146177
l	59	83.2181	8.20482	0.0985942
m	59	125.517	10.1282	0.0806917
n	59	81.1829	10.9576	0.134975
o	59	80.5633	7.24796	0.089966
imb	59	55.7594	10.8358	0.194332
Gibbon
	N	Mean	Std. Deviation	CV
a	15	36.5591	3.88365	0.10623
b	15	38.1333	11.0195	0.288972
c	15	64.4415	13.2955	0.206319
d	15	39.8208	5.71983	0.143639
e	15	56.7569	4.15634	0.0732306
f	15	20.0819	2.4161	0.120313
h	15	21.2493	1.78336	0.0839256
j	15	26.4917	5.76534	0.217628
l	15	35.5834	7.08737	0.199176
m	15	93.3732	6.11461	0.0654857
n	15	48.3675	4.5631	0.0943421
o	15	37.4223	3.78322	0.101095
imb	15	14.8119	3.29964	0.222769
Chimpanzee and bonobo
	N	Mean	Std. Deviation	CV
a	29	80.4121	8.99149	0.111818
b	29	107.735	14.612	0.135629
c	29	114.551	13.2035	0.115263
d	29	106.901	11.5368	0.10792
e	29	91.5496	8.77952	0.0958991
f	29	47.8051	5.92442	0.123928
h	29	39.2435	3.07819	0.0784383
j	29	42.0883	7.83674	0.186197
l	29	73.0844	8.77013	0.12
m	29	174.849	10.6521	0.0609219
n	29	80.8531	10.0069	0.123767
o	29	86.2715	9.63775	0.111714
imb	29	27.3094	7.74984	0.283779
Orangutan
	N	Mean	Std. Deviation	CV
a	20	73.6325	14.4791	0.196641
b	20	114.201	21.7638	0.190574
c	20	104.724	11.7461	0.112162
d	20	109.633	20.5312	0.187271
e	20	81.4742	11.462	0.140683
f	20	48.4391	14.0228	0.289493
h	20	39.9428	6.40174	0.160272
j	20	36.0855	10.2051	0.282802
l	20	76.5991	14.0527	0.183458
m	20	165.248	18.701	0.11317
n	20	84.1559	11.5365	0.137084
o	20	79.3552	11.6299	0.146555
imb	20	33.6585	7.47787	0.222169
Siamang
	N	Mean	Std. Deviation	CV
a	13	50.3645	4.90561	0.0974021
b	13	63.566	4.07958	0.0641786
c	13	66.7079	10.3149	0.154629
d	13	60.1551	3.80542	0.0632602
e	13	63.848	6.5718	0.102929
f	13	23.5315	9.47537	0.402667
h	13	25.1052	1.84566	0.0735171
j	13	32.998	8.98362	0.272247
l	13	49.2187	7.98547	0.162245
m	13	110.534	7.20437	0.065178
n	13	56.1659	4.32622	0.0770257
o	13	43.2084	3.04787	0.070539
imb	13	18.1151	4.17436	0.230435
All fossil hominins
	N	Mean	Std. Deviation	CV
a	7	48.1589	10.8177	0.224625
b	7	119.29	19.3025	0.161811
c	7	56.3847	5.02346	0.0890926
d	7	105.36	14.5574	0.138169
e	6	48.2067	5.48984	0.113881
f	6	27.5557	11.5728	0.419978
h	7	42.0341	7.49329	0.178267
j	6	29.675	9.1382	0.307943
l	6	70.1868	12.6217	0.17983
m	7	112.988	15.643	0.138448
n	7	57.5289	5.33613	0.0927557
o	7	66.8701	12.4873	0.186739
imb	7	48.8661	10.2987	0.210753
Australopiths (AL 288-1, MH2, STS 14, StW 573, StW 431)
	N	Mean	Std. Deviation	CV
a	5	46.723	9.80646	0.209885
b	5	120.168	21.7102	0.180665
c	5	55.6552	5.43986	0.0977422
d	5	103.384	15.0979	0.146037
e	4	45.9168	4.16224	0.0906476
f	4	27.3025	13.3601	0.489336
h	5	39.751	3.60631	0.0907225
j	4	24.6137	3.4523	0.140259
l	4	73.3795	11.7661	0.160346
m	5	109.587	17.7819	0.162263
n	5	56.3908	6.05044	0.107295
o	5	65.632	8.84272	0.134732
imb	5	43.3118	4.84954	0.111968
